# Supplementary material for: Impact of acute open-skill exercise on inhibitory control and brain activation: A functional near-infrared spectroscopy study
Source: PLoS One. 2023 Mar 24;18(3):e0276148. doi: 10.1371/journal.pone.0276148 (PMC10038255; doi:10.1371/journal.pone.0276148)
Supplement: S1 Data — (XLSX) [file pone.0276148.s001.xlsx]

## Sheet: Subjects
ID	Sex	age	Height	Weight	BMI	METs_min_w	VO2peak	HRpeak
1	0_male	21	160	63	24.6094	660	44	210
2	1_female	22	156	48.9	20.0937	690	42	190
3	1_female	21	159	50.2	19.8568	834	48	194
4	1_female	21	155	55.5	23.1009	348	39	195
5	0_male	21	168	56.3	19.9476	3060	53	193
6	0_male	21	173	63	21.0498	3210	43	184
7	1_female	21	164	54	20.0773	3360	50	192
8	1_female	19	161	48.9	18.865	318	43	207
9	0_male	21	170	57.9	20.0346	11025	56	195
10	0_male	21	171	62.4	21.3399	600	48	197
11	0_male	21	172	74.7	25.2501	960	45	195
12	0_male	21	180	77	23.7654	3180	51	184
13	0_male	20	180	65.7	20.2778	1008	47	180
14	0_male	20	175	67.8	22.1388	396	50	200
15	0_male	20	186	80.1	23.153	6195	49	191
16	0_male	20	174	67.5	22.2949	9165	52	180
17	0_male	20	172.5	75	25.2048	1794	51	204
18	0_male	20	163	54.4	20.475	4440	49	184
19	1_female	20	161	57.1	22.0285	1350	36	198
20	0_male	20	161	62.6	24.1503	9795	50	180
21	1_female	19	171	66.5	22.742	1011	40	203
22	0_male	20	173.5	63.4	21.0615	882	58	200
23	1_female	19	169	55	19.257	695.4	39	191
24	1_female	20	161.5	50.5	19.3618	297	42	183

## Sheet: Intensity
ID	Order_intervention	Mode	percent_VO2peak	percent_HRpeak	RER	RPE
1	1	0_badminton	77.0455	80.8571	1.1	13
2	2	0_badminton	73.5714	82.7632	0.87875	7
3	3	0_badminton	72.9167	84.5361	0.96	12
4	1	0_badminton	77.2894	87.7656	0.932857	14
5	1	0_badminton	91.8868	92.228	1.01	14
6	1	0_badminton	83.4884	84.7826	0.905	12
7	2	0_badminton	70.6	79.8958	0.91	11
8	3	0_badminton	70	72.7536	0.874	11
9	2	0_badminton	86.2245	87.9121	0.862857	15
10	3	0_badminton	91.3688	92.6034	0.981	13
11	2	0_badminton	86	93.7949	0.887	12
12	2	0_badminton	69.1176	68.5462	0.8975	12
13	1	0_badminton	72.3404	77.7778	0.9	13
14	2	0_badminton	68.8	76.65	0.99	11
15	3	0_badminton	64.0816	76.9634	0.87	9
16	3	0_badminton	92.3077	92.7778	0.956	14
17	1	0_badminton	75.8824	80.4739	0.94833	15
18	2	0_badminton	93.8776	87.5	1.081	17
19	2	0_badminton	72.2222	79.9423	0.992857	15
20	2	0_badminton	77.6	82.1111	0.888	9
21	3	0_badminton	62	70.6897	0.96	15
22	1	0_badminton	87.069	91.85	1.122	13
23	2	0_badminton	77.6923	87.1728	0.948	12
24	2	0_badminton	76.9048	84.3798	1.073	12
1	3	1_running	78.8636	90.4762	1.04	13
2	1	1_running	76.5873	88.2105	0.97	13
3	2	1_running	73.5417	87.6289	0.945	12
4	3	1_running	74.359	89.2308	1	14
5	2	1_running	79.2453	93.7824	0.98	13
6	2	1_running	79.7674	88.0435	0.956	12
7	1	1_running	76	90.1042	1	13
8	1	1_running	83.7209	92.3671	1.0214	14
9	3	1_running	76.7857	90.0851	0.865	13
10	1	1_running	78.2729	90.2102	0.987143	13
11	1	1_running	72	90.4103	0.875	13
12	3	1_running	85.6216	91.125	1.131	17
13	3	1_running	74.4681	79.4444	0.919	13
14	3	1_running	64.8	88.15	0.886	13
15	2	1_running	77.551	85.288	0.971	13
16	1	1_running	75	82.2222	0.95	15
17	2	1_running	76.6667	78.3824	0.997	15
18	3	1_running	74.898	76.4674	0.98	15
19	3	1_running	84.1667	89.5455	1.015	15
20	3	1_running	76	84	0.944	13
21	2	1_running	79	86.5025	1.004	13
22	2	1_running	72.4138	84	1	12
23	1	1_running	77.4359	92.9319	1.02	14
24	1	1_running	78.0952	85.1907	0.966	17
1	2	2_control	9.41558	41.4966	0.844286	6
2	3	2_control	11.9048	42.1053	0.93	6
3	1	2_control	8.54167	57.732	0.905	13
4	2	2_control	7.69231	38.2051	0.792	6
5	3	2_control	9.0566	35.1295	0.88	6
6	1	2_control	11.6279	38.0435	0.861	6
7	3	2_control	8	36.9792	0.824	6
8	2	2_control	10.9302	31.1932	0.944	6
9	1	2_control	9.51786	44.0154	0.971	6
10	2	2_control	9.58333	37.868	0.939	6
11	3	2_control	9.26	35.9831	0.77	6
12	1	2_control	8.11765	39.9837	0.914	6
13	2	2_control	8.51064	36.5	0.814	6
14	1	2_control	8	32.15	0.846	6
15	1	2_control	8.36735	33.9791	0.848	6
16	2	2_control	9.42308	35.1667	0.781	6
17	3	2_control	8.43137	31.6176	0.862	6
18	1	2_control	8.77551	37.7717	0.85667	6
19	1	2_control	10	45.8081	0.982	6
20	1	2_control	13.4	47	0.981	6
21	1	2_control	9.25	42.0197	0.916	6
22	3	2_control	6.55172	36	0.85	6
23	3	2_control	9.48718	33.6126	0.992	6
24	3	2_control	8.80952	29.7814	0.973	6

## Sheet: Mood
ID	Order_intervention	Mode	Time	Pleasure	Arousal
1	1	0_badminton	0_pre	18	-2
2	2	0_badminton	0_pre	7	-1
3	3	0_badminton	0_pre	5	-3
4	1	0_badminton	0_pre	12	-2
5	1	0_badminton	0_pre	11	-7
6	1	0_badminton	0_pre	8	0
7	2	0_badminton	0_pre	13	-7
8	3	0_badminton	0_pre	11	1
9	2	0_badminton	0_pre	3	-3
10	3	0_badminton	0_pre	4	-4
11	2	0_badminton	0_pre	8	-4
12	2	0_badminton	0_pre	3	-7
13	1	0_badminton	0_pre	9	-5
14	2	0_badminton	0_pre	3	-9
15	3	0_badminton	0_pre	17	-3
16	3	0_badminton	0_pre	10	-10
17	1	0_badminton	0_pre	10	-6
18	2	0_badminton	0_pre	6	2
19	2	0_badminton	0_pre	8	-6
20	2	0_badminton	0_pre	14	-6
21	3	0_badminton	0_pre	5	-1
22	1	0_badminton	0_pre	12	2
23	2	0_badminton	0_pre	3	-3
24	2	0_badminton	0_pre	10	-4
1	3	1_running	0_pre	14	-6
2	1	1_running	0_pre	10	-2
3	2	1_running	0_pre	7	-1
4	3	1_running	0_pre	9	-7
5	2	1_running	0_pre	9	-11
6	2	1_running	0_pre	6	-6
7	1	1_running	0_pre	13	-7
8	1	1_running	0_pre	8	4
9	3	1_running	0_pre	-5	-3
10	1	1_running	0_pre	7	5
11	1	1_running	0_pre	8	-4
12	3	1_running	0_pre	4	-4
13	3	1_running	0_pre	2	-4
14	3	1_running	0_pre	-2	-8
15	2	1_running	0_pre	17	-1
16	1	1_running	0_pre	13	-7
17	2	1_running	0_pre	12	-2
18	3	1_running	0_pre	10	-6
19	3	1_running	0_pre	8	-6
20	3	1_running	0_pre	13	-5
21	2	1_running	0_pre	9	-3
22	2	1_running	0_pre	15	1
23	1	1_running	0_pre	4	0
24	1	1_running	0_pre	8	-4
1	2	2_control	0_pre	16	-4
2	3	2_control	0_pre	8	0
3	1	2_control	0_pre	7	-5
4	2	2_control	0_pre	11	-9
5	3	2_control	0_pre	10	-4
6	1	2_control	0_pre	6	-6
7	3	2_control	0_pre	12	-8
8	2	2_control	0_pre	4	0
9	1	2_control	0_pre	4	-6
10	2	2_control	0_pre	6	-4
11	3	2_control	0_pre	9	-3
12	1	2_control	0_pre	0	-4
13	2	2_control	0_pre	6	-6
14	1	2_control	0_pre	6	-6
15	1	2_control	0_pre	16	-2
16	2	2_control	0_pre	10	-10
17	3	2_control	0_pre	7	-1
18	1	2_control	0_pre	7	-7
19	1	2_control	0_pre	9	-7
20	1	2_control	0_pre	13	-3
21	1	2_control	0_pre	6	-2
22	3	2_control	0_pre	12	-2
23	3	2_control	0_pre	4	-2
24	3	2_control	0_pre	8	-6
1	1	0_badminton	1_post	14	6
2	2	0_badminton	1_post	8	4
3	3	0_badminton	1_post	2	2
4	1	0_badminton	1_post	8	8
5	1	0_badminton	1_post	10	2
6	1	0_badminton	1_post	8	4
7	2	0_badminton	1_post	12	8
8	3	0_badminton	1_post	14	2
9	2	0_badminton	1_post	12	0
10	3	0_badminton	1_post	8	8
11	2	0_badminton	1_post	10	0
12	2	0_badminton	1_post	6	0
13	1	0_badminton	1_post	5	9
14	2	0_badminton	1_post	15	3
15	3	0_badminton	1_post	18	-2
16	3	0_badminton	1_post	12	-4
17	1	0_badminton	1_post	9	3
18	2	0_badminton	1_post	3	3
19	2	0_badminton	1_post	9	-3
20	2	0_badminton	1_post	18	2
21	3	0_badminton	1_post	10	-2
22	1	0_badminton	1_post	11	7
23	2	0_badminton	1_post	9	-1
24	2	0_badminton	1_post	9	1
1	3	1_running	1_post	12	8
2	1	1_running	1_post	11	3
3	2	1_running	1_post	3	-3
4	3	1_running	1_post	5	1
5	2	1_running	1_post	9	5
6	2	1_running	1_post	6	2
7	1	1_running	1_post	9	3
8	1	1_running	1_post	15	3
9	3	1_running	1_post	5	7
10	1	1_running	1_post	8	8
11	1	1_running	1_post	10	0
12	3	1_running	1_post	9	3
13	3	1_running	1_post	2	4
14	3	1_running	1_post	7	-3
15	2	1_running	1_post	15	-3
16	1	1_running	1_post	10	10
17	2	1_running	1_post	10	2
18	3	1_running	1_post	1	-7
19	3	1_running	1_post	8	-2
20	3	1_running	1_post	16	-2
21	2	1_running	1_post	11	1
22	2	1_running	1_post	10	6
23	1	1_running	1_post	4	-6
24	1	1_running	1_post	3	-5
1	2	2_control	1_post	18	-2
2	3	2_control	1_post	4	-4
3	1	2_control	1_post	11	1
4	2	2_control	1_post	11	-9
5	3	2_control	1_post	12	-8
6	1	2_control	1_post	6	0
7	3	2_control	1_post	15	-5
8	2	2_control	1_post	6	0
9	1	2_control	1_post	7	1
10	2	2_control	1_post	9	-1
11	3	2_control	1_post	9	-3
12	1	2_control	1_post	3	-5
13	2	2_control	1_post	6	-6
14	1	2_control	1_post	1	-7
15	1	2_control	1_post	15	-3
16	2	2_control	1_post	0	-20
17	3	2_control	1_post	5	-11
18	1	2_control	1_post	6	-8
19	1	2_control	1_post	8	-8
20	1	2_control	1_post	17	-1
21	1	2_control	1_post	9	-5
22	3	2_control	1_post	13	-1
23	3	2_control	1_post	4	-3
24	3	2_control	1_post	4	-6

## Sheet: Stroop_fNIRS
ID	Order_intervention	Mode	Time	Condition	Order_condition	Reaction_time	Accuracy_response	fNIRS_Right	fNIRS_Middle	fNIRS_Left
1	1	0_badminton	0_pre	0_neutral	1	582.3	0	0.8	1.2	2.7
2	2	0_badminton	0_pre	0_neutral	1	539.3	1	3.8	2.8	3.4
3	3	0_badminton	0_pre	0_neutral	1	543.667	0	5.1	4.8	4.2
4	1	0_badminton	0_pre	0_neutral	1	650.323	0	2.5	3.9	6.2
5	1	0_badminton	0_pre	0_neutral	1	564.786	1	2.62619	3.89812	4.0056
6	1	0_badminton	0_pre	0_neutral	2	794.126	0	2.3	-0.1	5.4
7	2	0_badminton	0_pre	0_neutral	1	493.638	1	1.42429	-2.06392	0.225111
8	3	0_badminton	0_pre	0_neutral	2	497.552	0	5.6	2	6.3
9	2	0_badminton	0_pre	0_neutral	2	491.769	0	1.6	2.8	0.7
10	3	0_badminton	0_pre	0_neutral	1	551.702	0	1.6	5.2	6.2
11	2	0_badminton	0_pre	0_neutral	2	463.084	0	9.73397	8.53635	8.43099
12	2	0_badminton	0_pre	0_neutral	1	468.773	0	10.4	0.9	1.5
13	1	0_badminton	0_pre	0_neutral	2	761.68	0	3.2	6.8	4.5
14	2	0_badminton	0_pre	0_neutral	2	624.474	0	-4.6	-0.3	0.6
15	3	0_badminton	0_pre	0_neutral	1	595.098	0	0.6	-2.8	0.3
16	3	0_badminton	0_pre	0_neutral	1	677.183	0	1.5	1.7	0.4
17	1	0_badminton	0_pre	0_neutral	1	553.876	0	2.9	0.8	1.5
18	2	0_badminton	0_pre	0_neutral	1	729.856	0	1.5	0.8	2.2
19	2	0_badminton	0_pre	0_neutral	2	644.753	1	1.9	2.5	2.1
20	2	0_badminton	0_pre	0_neutral	2	679.516	0	6.21009	0.735582	3.34608
21	3	0_badminton	0_pre	0_neutral	1	581.822	1	4.8	3.6	1.8
22	1	0_badminton	0_pre	0_neutral	1	569.386	0	-1.8	1.3	0.9
23	2	0_badminton	0_pre	0_neutral	1	484.054	0	-2.5	-2.5	0.2
24	2	0_badminton	0_pre	0_neutral	1	610.72	1	1.7	1.1	0.1
1	1	0_badminton	0_pre	1_incongruent	2	572.3	1	3.1	6.4	6.9
2	2	0_badminton	0_pre	1_incongruent	2	543.944	3	8.6	7	5.9
3	3	0_badminton	0_pre	1_incongruent	2	626.578	1	3.5	3	4.9
4	1	0_badminton	0_pre	1_incongruent	2	671.801	1	5	6.4	7.3
5	1	0_badminton	0_pre	1_incongruent	2	689.48	1	3.27523	5.40247	6.05457
6	1	0_badminton	0_pre	1_incongruent	1	711.525	1	-0.4	-2.6	0.5
7	2	0_badminton	0_pre	1_incongruent	2	628.574	1	0.76947	-6.84006	1.13604
8	3	0_badminton	0_pre	1_incongruent	1	541.154	1	2.6	1.2	4.1
9	2	0_badminton	0_pre	1_incongruent	1	544.05	1	1.6	3	2.1
10	3	0_badminton	0_pre	1_incongruent	2	558.052	1	1.6	5.8	6.7
11	2	0_badminton	0_pre	1_incongruent	1	525.498	2	6.23358	3.69195	6.05869
12	2	0_badminton	0_pre	1_incongruent	2	582.888	2	22.3	2	3.8
13	1	0_badminton	0_pre	1_incongruent	1	865.574	1	1.9	4	4
14	2	0_badminton	0_pre	1_incongruent	1	735.613	1	-5.6	-3.1	0.6
15	3	0_badminton	0_pre	1_incongruent	2	678.39	1	1.7	1.3	1.4
16	3	0_badminton	0_pre	1_incongruent	2	702.802	1	4	1.1	0.5
17	1	0_badminton	0_pre	1_incongruent	2	553.059	1	5.5	1.7	2.2
18	2	0_badminton	0_pre	1_incongruent	2	778.895	1	4.2	-0.9	3.7
19	2	0_badminton	0_pre	1_incongruent	1	779.547	1	1.5	0.3	2.7
20	2	0_badminton	0_pre	1_incongruent	1	730.984	1	3.00013	1.50696	3.2
21	3	0_badminton	0_pre	1_incongruent	2	771.065	1	-1.5	2.5	2.5
22	1	0_badminton	0_pre	1_incongruent	2	557.147	1	2.2	6.4	5.9
23	2	0_badminton	0_pre	1_incongruent	2	644.547	2	-7.4	-6.4	0.2
24	2	0_badminton	0_pre	1_incongruent	2	598.647	2	1.7	2.5	0.7
1	1	0_badminton	1_post	0_neutral	1	519.8	0	1.5	2.6	2.1
2	2	0_badminton	1_post	0_neutral	1	531.326	2	1.3	4.2	5.2
3	3	0_badminton	1_post	0_neutral	2	612.645	0	5.8	3.3	2.9
4	1	0_badminton	1_post	0_neutral	1	614.836	0	3	5.4	3.3
5	1	0_badminton	1_post	0_neutral	1	535.199	0	3.48384	0.544982	2.77482
6	1	0_badminton	1_post	0_neutral	2	591.395	0	1.5	2.3	3.3
7	2	0_badminton	1_post	0_neutral	2	458.835	1	3.48198	9.48075	4.17498
8	3	0_badminton	1_post	0_neutral	1	469.266	0	2.8	1.5	2.6
9	2	0_badminton	1_post	0_neutral	2	488.284	0	6.3	3.3	3.8
10	3	0_badminton	1_post	0_neutral	1	513.104	1	-0.7	2.9	3
11	2	0_badminton	1_post	0_neutral	2	469.146	0	2	2.5	7.7
12	2	0_badminton	1_post	0_neutral	1	471.636	0	2.4	2	3.5
13	1	0_badminton	1_post	0_neutral	1	649.848	0	0.1	0.2	1.4
14	2	0_badminton	1_post	0_neutral	2	641.267	0	3.6	5.2	1.4
15	3	0_badminton	1_post	0_neutral	2	640.629	0	7	4.9	0.3
16	3	0_badminton	1_post	0_neutral	1	603.007	0	0.1	0.6	0.5
17	1	0_badminton	1_post	0_neutral	2	543.206	0	1.9	2.1	2.3
18	2	0_badminton	1_post	0_neutral	1	661.23	1	0.3	-1.2	-0.7
19	2	0_badminton	1_post	0_neutral	2	624.483	0	2.21367	0.591992	0.360634
20	2	0_badminton	1_post	0_neutral	2	615.842	0	5.02489	4.60303	5.95429
21	3	0_badminton	1_post	0_neutral	1	602.645	0	0	0.6	0.6
22	1	0_badminton	1_post	0_neutral	2	486.878	0	8.39282	2.98644	1.25364
23	2	0_badminton	1_post	0_neutral	1	500.646	0	1.6	5.3	2.9
24	2	0_badminton	1_post	0_neutral	1	423.808	0	1	-0.7	0
1	1	0_badminton	1_post	1_incongruent	2	558.3	1	1.5	2.7	2.9
2	2	0_badminton	1_post	1_incongruent	2	537.506	1	1.4	8.5	6.9
3	3	0_badminton	1_post	1_incongruent	1	615.645	1	3.5	2.7	3.7
4	1	0_badminton	1_post	1_incongruent	2	619.62	0	4.1	9	3.8
5	1	0_badminton	1_post	1_incongruent	2	538.379	1	3.56738	-0.0624588	3.07625
6	1	0_badminton	1_post	1_incongruent	1	620.14	1	5.1	3.8	4.6
7	2	0_badminton	1_post	1_incongruent	1	533.426	2	1.82953	11.1357	7.39625
8	3	0_badminton	1_post	1_incongruent	2	506.224	2	1.5	1.3	3.2
9	2	0_badminton	1_post	1_incongruent	1	468.077	1	3.5	1.4	2.3
10	3	0_badminton	1_post	1_incongruent	2	475.086	1	1.4	4.1	2.2
11	2	0_badminton	1_post	1_incongruent	1	540.493	2	0.4	1.3	4.2
12	2	0_badminton	1_post	1_incongruent	2	502.754	1	2.9	2.4	4.4
13	1	0_badminton	1_post	1_incongruent	2	752.306	1	-1.7	3.7	1.5
14	2	0_badminton	1_post	1_incongruent	1	652.48	1	0.4	2.3	0.4
15	3	0_badminton	1_post	1_incongruent	1	625.158	1	2.2	1.6	0.9
16	3	0_badminton	1_post	1_incongruent	2	614.381	1	-3.2	-1.7	1.1
17	1	0_badminton	1_post	1_incongruent	1	533.991	1	0.8	0.7	1.2
18	2	0_badminton	1_post	1_incongruent	2	609.485	1	1.3	2.6	1.2
19	2	0_badminton	1_post	1_incongruent	1	783.14	1	1.10228	0.484302	1.35876
20	2	0_badminton	1_post	1_incongruent	1	632.46	1	4.11822	4.77741	4.81128
21	3	0_badminton	1_post	1_incongruent	2	756.369	1	-1.7	0.1	1
22	1	0_badminton	1_post	1_incongruent	1	452.889	1	1.80131	-0.0352908	-0.00418742
23	2	0_badminton	1_post	1_incongruent	2	556.609	1	-2.3	-9	0.5
24	2	0_badminton	1_post	1_incongruent	2	458.521	1	0.5	2.3	1.1
1	3	1_running	0_pre	0_neutral	1	502.469	0	-0.5	3.1	2
2	1	1_running	0_pre	0_neutral	2	601.279	0	2.1	1.9	6.7
3	2	1_running	0_pre	0_neutral	1	541.645	0	2.8	1.9	1.8
4	3	1_running	0_pre	0_neutral	1	581.308	0	3.7	4.3	1.7
5	2	1_running	0_pre	0_neutral	1	524.813	1	1.50476	3.49248	4.52242
6	2	1_running	0_pre	0_neutral	1	837.296	0	6.1	8.4	2.1
7	1	1_running	0_pre	0_neutral	1	545.768	1	0.2	0.5	0.3
8	1	1_running	0_pre	0_neutral	2	571.36	0	9.1	7.6	4.4
9	3	1_running	0_pre	0_neutral	2	480.784	0	5.6	5.2	4.6
10	1	1_running	0_pre	0_neutral	2	536.913	0	9.5	6.3	5.8
11	1	1_running	0_pre	0_neutral	1	472.742	0	4.4	3.8	1.4
12	3	1_running	0_pre	0_neutral	1	433.105	0	0.2	0.9	1.8
13	3	1_running	0_pre	0_neutral	1	712.983	0	2.7	0.2	0.5
14	3	1_running	0_pre	0_neutral	2	770.277	0	2.8	-0.7	-1.4
15	2	1_running	0_pre	0_neutral	2	576.591	0	2.2	2.8	2.2
16	1	1_running	0_pre	0_neutral	1	452.646	0	1.4	5.1	2.4
17	2	1_running	0_pre	0_neutral	1	552.096	0	3.3	-0.4	-2.8
18	3	1_running	0_pre	0_neutral	1	578.129	0	1.3	0.8	-0.5
19	3	1_running	0_pre	0_neutral	2	628.483	0	1.7	0.6	2.3
20	3	1_running	0_pre	0_neutral	1	534.454	0	0.52195	-0.26466	0.2935
21	2	1_running	0_pre	0_neutral	1	575.975	0	0.9	1.7	2.7
22	2	1_running	0_pre	0_neutral	2	538.656	1	6.8	0	1.5
23	1	1_running	0_pre	0_neutral	1	524.895	0	5.9	5	3.9
24	1	1_running	0_pre	0_neutral	2	794.097	0	3.1	3.9	3.6
1	3	1_running	0_pre	1_incongruent	2	528.9	1	3.4	2	4.5
2	1	1_running	0_pre	1_incongruent	1	599.979	2	7.3	1.5	5.4
3	2	1_running	0_pre	1_incongruent	2	640.786	1	3.8	2.8	2.3
4	3	1_running	0_pre	1_incongruent	2	637.172	1	2.8	5.4	2
5	2	1_running	0_pre	1_incongruent	2	551.245	1	3.55046	6.00493	7.20915
6	2	1_running	0_pre	1_incongruent	2	859.101	1	6.7	12.6	7.5
7	1	1_running	0_pre	1_incongruent	2	610.877	2	-0.5	0.6	0.3
8	1	1_running	0_pre	1_incongruent	1	805.059	2	5.2	5	3.2
9	3	1_running	0_pre	1_incongruent	1	519.366	1	5	5.4	5
10	1	1_running	0_pre	1_incongruent	1	577.999	1	4.6	2.5	2.4
11	1	1_running	0_pre	1_incongruent	2	617.382	2	10	9.2	6.3
12	3	1_running	0_pre	1_incongruent	2	472.779	2	2.1	2.9	4.3
13	3	1_running	0_pre	1_incongruent	2	756.197	1	3.5	-0.3	0.1
14	3	1_running	0_pre	1_incongruent	1	719.455	1	-0.2	-1	-2.2
15	2	1_running	0_pre	1_incongruent	1	569.431	1	1.1	1.7	1
16	1	1_running	0_pre	1_incongruent	2	500.277	1	0.1	4.8	2.2
17	2	1_running	0_pre	1_incongruent	2	663.49	2	7.4	1	6.4
18	3	1_running	0_pre	1_incongruent	2	563.614	2	4.3	-0.4	0.1
19	3	1_running	0_pre	1_incongruent	1	852.888	1	0.4	0.3	2.1
20	3	1_running	0_pre	1_incongruent	2	594.764	1	2.06109	1.30851	1.8262
21	2	1_running	0_pre	1_incongruent	2	794.634	1	1.5	4.7	4.2
22	2	1_running	0_pre	1_incongruent	1	572.777	1	2.1	-1.2	0.1
23	1	1_running	0_pre	1_incongruent	2	571.973	1	8.4	4.6	5.5
24	1	1_running	0_pre	1_incongruent	1	713.514	1	4.1	4	4.1
1	3	1_running	1_post	0_neutral	2	526.428	0	1.7	1	1.3
2	1	1_running	1_post	0_neutral	2	511.428	0	0.4	2.1	1.9
3	2	1_running	1_post	0_neutral	2	588.229	0	1.1	1.2	1.2
4	3	1_running	1_post	0_neutral	2	578.379	0	2	1.4	1.4
5	2	1_running	1_post	0_neutral	1	485.416	1	2.5	0.9	8.9
6	2	1_running	1_post	0_neutral	1	812.496	0	3	3.9	3.2
7	1	1_running	1_post	0_neutral	2	458.445	0	5.68081	-2.01332	-2.98123
8	1	1_running	1_post	0_neutral	1	567.636	0	5.6	2.5	2.5
9	3	1_running	1_post	0_neutral	1	417.089	0	7.8	2.2	6.6
10	1	1_running	1_post	0_neutral	1	594.393	0	3.1	7	2.7
11	1	1_running	1_post	0_neutral	2	510.578	1	-0.7	-2.6	1.7
12	3	1_running	1_post	0_neutral	2	454.238	1	10.1	3.6	3.8
13	3	1_running	1_post	0_neutral	1	616.416	0	0.6	-0.6	1.7
14	3	1_running	1_post	0_neutral	1	784.205	0	0.9	1.5	1.7
15	2	1_running	1_post	0_neutral	2	741.798	0	3.1	0.6	24.4
16	1	1_running	1_post	0_neutral	1	425.275	0	-0.2	1.5	1.3
17	2	1_running	1_post	0_neutral	1	504.734	0	3.8	2.9	3.8
18	3	1_running	1_post	0_neutral	1	705.972	2	6.3	9.8	4.5
19	3	1_running	1_post	0_neutral	1	624.55	0	0.1	1.6	2
20	3	1_running	1_post	0_neutral	1	493.387	0	3.51281	3.21955	3.23209
21	2	1_running	1_post	0_neutral	2	564.991	0	0.6	1.9	-2.3
22	2	1_running	1_post	0_neutral	2	472.846	0	3.9	4.4	4
23	1	1_running	1_post	0_neutral	2	454.976	0	0.4	5	3.2
24	1	1_running	1_post	0_neutral	1	670.203	0	6.4	3	7.2
1	3	1_running	1_post	1_incongruent	1	510.531	1	2	1.4	1.3
2	1	1_running	1_post	1_incongruent	1	549.366	1	1	2.7	4.1
3	2	1_running	1_post	1_incongruent	1	625.271	1	1.9	2.9	1.7
4	3	1_running	1_post	1_incongruent	1	611.923	1	1.5	1.3	2.3
5	2	1_running	1_post	1_incongruent	2	528.405	1	4.3	0.8	13.1
6	2	1_running	1_post	1_incongruent	2	1063.42	2	3	4.3	3.7
7	1	1_running	1_post	1_incongruent	1	517.568	2	4.56982	-0.106518	0.874384
8	1	1_running	1_post	1_incongruent	2	622.236	2	12.5	4.7	5.3
9	3	1_running	1_post	1_incongruent	2	428.608	1	17.1	1.7	13.7
10	1	1_running	1_post	1_incongruent	2	508.415	1	3.7	7.4	2.1
11	1	1_running	1_post	1_incongruent	1	660.641	2	1.1	0.9	0.6
12	3	1_running	1_post	1_incongruent	1	474.897	1	3.5	2.6	2.4
13	3	1_running	1_post	1_incongruent	2	635.262	1	0.7	-2.4	0.2
14	3	1_running	1_post	1_incongruent	2	713.852	1	1.3	2.5	3
15	2	1_running	1_post	1_incongruent	1	646.121	1	0.4	-0.1	6.2
16	1	1_running	1_post	1_incongruent	2	682.265	1	1.7	10.5	5
17	2	1_running	1_post	1_incongruent	2	590.139	1	7.3	3.5	5.2
18	3	1_running	1_post	1_incongruent	2	715.313	2	10.9	14.4	5.4
19	3	1_running	1_post	1_incongruent	2	665.58	1	0.1	1.5	2.2
20	3	1_running	1_post	1_incongruent	2	493.915	1	5.66727	4.30679	4.15905
21	2	1_running	1_post	1_incongruent	1	729.285	2	2.4	1.4	-0.1
22	2	1_running	1_post	1_incongruent	1	500.971	1	3.4	5.3	4.4
23	1	1_running	1_post	1_incongruent	1	501.075	2	1.4	5.2	3.2
24	1	1_running	1_post	1_incongruent	2	834.069	2	8.9	4.2	12.1
1	2	2_control	0_pre	0_neutral	2	494	0	4.4	1.8	3.2
2	3	2_control	0_pre	0_neutral	2	562.284	1	0.9	4.2	-0.8
3	1	2_control	0_pre	0_neutral	2	575.849	0	1	0.8	0.5
4	2	2_control	0_pre	0_neutral	1	565.263	0	0.1	0.2	0.9
5	3	2_control	0_pre	0_neutral	2	475.211	0	9	12.1	11.5
6	1	2_control	0_pre	0_neutral	2	857.652	0	-0.207063	2.25796	4.473
7	3	2_control	0_pre	0_neutral	1	411.991	1	2	-2.5	0.5
8	2	2_control	0_pre	0_neutral	2	540.057	0	2.5	3.9	7.4
9	1	2_control	0_pre	0_neutral	1	556.679	0	0.9	2.3	2.3
10	2	2_control	0_pre	0_neutral	2	602.227	0	3.4	2.6	1.9
11	3	2_control	0_pre	0_neutral	2	529.314	0	11.4	7.3	6.3
12	1	2_control	0_pre	0_neutral	2	488.894	0	15.5	2.4	4.5
13	2	2_control	0_pre	0_neutral	1	724.803	0	7.7	1.2	3.7
14	1	2_control	0_pre	0_neutral	2	680.712	0	9.8	1	3.4
15	1	2_control	0_pre	0_neutral	1	559.707	0	7.8	5.2	6.1
16	2	2_control	0_pre	0_neutral	1	625.623	0	0.4	0.6	-0.5
17	3	2_control	0_pre	0_neutral	2	528.332	0	2.8	1.8	1.2
18	1	2_control	0_pre	0_neutral	2	554.051	2	1.8	-3.5	0.9
19	1	2_control	0_pre	0_neutral	1	715.928	0	1.2	1.8	-0.1
20	1	2_control	0_pre	0_neutral	1	751.243	0	0.983026	1.65987	1.7159
21	1	2_control	0_pre	0_neutral	2	588.894	0	-0.460531	1.57131	-0.122422
22	3	2_control	0_pre	0_neutral	1	532.094	0	-0.5	-2.8	-1
23	3	2_control	0_pre	0_neutral	2	566.903	2	12.5	28.6	3.4
24	3	2_control	0_pre	0_neutral	1	458.194	2	1.8	-1.5	1.9
1	2	2_control	0_pre	1_incongruent	1	536	1	3.5	1.9	2.6
2	3	2_control	0_pre	1_incongruent	1	538.313	1	0.2	1.6	4.9
3	1	2_control	0_pre	1_incongruent	1	559.473	1	1.2	1.4	1.9
4	2	2_control	0_pre	1_incongruent	2	601.918	1	1.1	1.3	1.7
5	3	2_control	0_pre	1_incongruent	1	488.09	1	3	4.8	4.9
6	1	2_control	0_pre	1_incongruent	1	845.277	2	0.488992	1.98078	3.4043
7	3	2_control	0_pre	1_incongruent	2	549.943	2	2.4	-5.8	0.1
8	2	2_control	0_pre	1_incongruent	1	630.832	3	2.2	5	6.5
9	1	2_control	0_pre	1_incongruent	2	592.807	0	1.1	0.7	2.9
10	2	2_control	0_pre	1_incongruent	1	581.206	1	2.1	1.1	1.2
11	3	2_control	0_pre	1_incongruent	1	626.975	3	9.5	6.6	5.9
12	1	2_control	0_pre	1_incongruent	1	671.156	1	7.2	2	3
13	2	2_control	0_pre	1_incongruent	2	834.768	1	10	1.6	7
14	1	2_control	0_pre	1_incongruent	1	673.963	1	6.1	0.6	1.6
15	1	2_control	0_pre	1_incongruent	2	691.724	1	14.8	12.2	9.5
16	2	2_control	0_pre	1_incongruent	2	595.424	1	0.3	0.5	-0.4
17	3	2_control	0_pre	1_incongruent	1	592.326	1	2	1.4	0.9
18	1	2_control	0_pre	1_incongruent	1	691.919	1	1	-2.3	0.2
19	1	2_control	0_pre	1_incongruent	2	790.601	1	1	0.8	1.5
20	1	2_control	0_pre	1_incongruent	2	776.58	0	0.973899	2.61162	2.16614
21	1	2_control	0_pre	1_incongruent	1	899.158	1	1.32366	1.85658	0.310905
22	3	2_control	0_pre	1_incongruent	2	515.835	1	4.4	-2.7	0.6
23	3	2_control	0_pre	1_incongruent	1	501.747	1	10	22.2	4.7
24	3	2_control	0_pre	1_incongruent	2	521.447	1	-5.1	-9	1.7
1	2	2_control	1_post	0_neutral	2	609.7	0	6.2	8.5	10.1
2	3	2_control	1_post	0_neutral	1	550.78	0	3.1	2.5	1
3	1	2_control	1_post	0_neutral	1	595.155	1	2	4.4	2.8
4	2	2_control	1_post	0_neutral	1	520.745	0	2.8	2.3	1.4
5	3	2_control	1_post	0_neutral	2	466.476	2	6.7	2.7	9.5
6	1	2_control	1_post	0_neutral	1	816.939	0	7.26963	9.50985	3.29115
7	3	2_control	1_post	0_neutral	2	493.923	1	-2.8	2.7	4.6
8	2	2_control	1_post	0_neutral	1	619.622	0	-0.1	0	1.9
9	1	2_control	1_post	0_neutral	1	552.258	0	0.6	0.3	0.6
10	2	2_control	1_post	0_neutral	1	425.682	0	0.5	0.7	-1.1
11	3	2_control	1_post	0_neutral	2	494.144	1	4	0.4	3.9
12	1	2_control	1_post	0_neutral	1	499.892	0	3	5.1	4
13	2	2_control	1_post	0_neutral	1	723.674	0	4.6	3.8	7.5
14	1	2_control	1_post	0_neutral	2	701.955	0	8.6	2.7	0.5
15	1	2_control	1_post	0_neutral	1	575.849	0	3.8	3.5	3.4
16	2	2_control	1_post	0_neutral	2	519.468	0	-2.4	-2.3	0.8
17	3	2_control	1_post	0_neutral	2	494.363	1	13.3	6.1	1.4
18	1	2_control	1_post	0_neutral	1	653.286	0	12.6736	2.5383	1.73351
19	1	2_control	1_post	0_neutral	1	696.7	0	0.5	1.8	1
20	1	2_control	1_post	0_neutral	1	723.243	0	-2.92485	-0.613355	-0.155866
21	1	2_control	1_post	0_neutral	1	603.14	0	1.2	2.3	2
22	3	2_control	1_post	0_neutral	1	512.77	0	2.5	2.2	2.8
23	3	2_control	1_post	0_neutral	2	445.438	0	2.4	0.3	2.2
24	3	2_control	1_post	0_neutral	2	454.681	1	2.9	4.1	2
1	2	2_control	1_post	1_incongruent	1	577.928	1	5.3	5.6	6.1
2	3	2_control	1_post	1_incongruent	2	566.793	2	0.7	1.9	3
3	1	2_control	1_post	1_incongruent	2	669.79	1	3.2	7.4	4.3
4	2	2_control	1_post	1_incongruent	2	541.121	1	2.7	2.4	3.9
5	3	2_control	1_post	1_incongruent	1	525.155	1	5.1	2.1	7.2
6	1	2_control	1_post	1_incongruent	2	872.924	1	6.78974	12.6854	6.46772
7	3	2_control	1_post	1_incongruent	1	475.807	2	-3.1	1.3	3.3
8	2	2_control	1_post	1_incongruent	2	653.638	2	4.1	1.2	3.9
9	1	2_control	1_post	1_incongruent	2	568.814	1	-0.8	0	2
10	2	2_control	1_post	1_incongruent	2	545.138	2	1.4	1.4	-0.8
11	3	2_control	1_post	1_incongruent	1	616.344	1	2.4	1.5	2.7
12	1	2_control	1_post	1_incongruent	2	606.824	2	4.7	14	7.2
13	2	2_control	1_post	1_incongruent	2	808.803	1	5.7	4.7	10.6
14	1	2_control	1_post	1_incongruent	1	676.169	1	5.7	3.8	1.5
15	1	2_control	1_post	1_incongruent	2	632.826	1	6.5	5.7	6.7
16	2	2_control	1_post	1_incongruent	1	783.056	1	-0.3	-2.4	-2.5
17	3	2_control	1_post	1_incongruent	1	554.556	1	5.1	1.6	0.2
18	1	2_control	1_post	1_incongruent	2	684.142	2	12.2791	5.35407	1.0732
19	1	2_control	1_post	1_incongruent	2	850.069	1	1	2.9	1.8
20	1	2_control	1_post	1_incongruent	2	704.077	1	2.24102	3.93577	3.36759
21	1	2_control	1_post	1_incongruent	2	742.49	1	1.3	2.6	2.2
22	3	2_control	1_post	1_incongruent	2	499.008	1	3	2.2	3.8
23	3	2_control	1_post	1_incongruent	1	506.957	1	1.3	2.1	0.9
24	3	2_control	1_post	1_incongruent	1	546.344	2	1.8	3	1.7
